# Supplementary material for: Assessing animal individuality: links between personality and laterality in pigs
Source: Curr Zool. 2018 Sep 28;65(5):541–51. doi: 10.1093/cz/zoy071 (PMC6784513; doi:10.1093/cz/zoy071)
Supplement: zoy071_Supplementary_Data [file zoy071_supplementary_data.xlsx]

## Sheet: list of labels
Parameter	Test	Description
BT_dur	BT=BackTest	Duration of struggling [s]
BT_freq	BT=BackTest	Frequency of struggling bouts [number / minute]
BT_lat	BT=BackTest	Latency to start struggling [s]
HAT_dur	HAT=Human Approach Test	Duration in proximity of the novel human (front legs < 0.5 m from the novel human) [s]
HAT_lat	HAT=Human Approach Test	Latency to approach the novel human (front legs <0.5 m from the novel human) [s]
ODT_lat	ODT=Open Door Test	Latency to leave the pen (cross the border with the front legs) [s]
OF_exploration_dur	OFT=Open Field Test	Duration of exploring the Open Field (manipulating the floor or walls with the snout) [s]
OF_exploration_freq	OFT=Open Field Test	Frequency of exploring the Open Field (manipulating the floor or walls with the snout) [number / session]
OF_jump_freq	OFT=Open Field Test	Number of escape attempts (jumping/raising the front legs against the wall) [number / session]
OF_walk_dur	OFT=Open Field Test	Duration of locomotion (moving with at least three feet) [s]
OF_walk_freq	OFT=Open Field Test	Frequency of locomotion (moving with at least three feet) [number / session]
prop_HF_calls	OFT=Open Field Test	Proportion of high frequency (HF) calls among all analysed calls [%]
total_calls	OFT=Open Field Test	Number of vocalisations (during minutes 3 and 4)
T_C	saliva analyses	salivary testosterone/cortisol ratio (mean of the three daily ratios)
NOT_dur	NOT=Novel Object Test	Duration of touching the Novel Object with the snout [s]
NOT_freq	NOT=Novel Object Test	Frequency of touching the Novel Object with the snout [number / session]
NOT_lat	NOT=Novel Object Test	Latency to touch the Novel Object [s]
Effect	Categories
Combined_class	LL=left biased for tail and snout; RR=left biased for tail and snout	Laterality classification based on cluster analyses of both snout and tail laterality indices
Tail_direction	R=right biased; L=left biased	Laterality classification based on binomial tests of individual tail curling direction
Snout_direction	R=right biased; L=left biased	Laterality classification based on binomial tests of individual snout use
Snout_strength	LAT=lateralised, i.e. right or left biased; A=ambilateral	Laterality classification based on absolute latarality indices for individual snout use

## Sheet: F tests
Parameter	Effect	NumDF	DenDF	F	p
BT_dur	Combined_class	1	24	4.90179	0.0365794
BT_freq	Combined_class	1	24	2.92774	0.0999659
BT_lat	Combined_class	1	24	4.19725	0.0515767
T_C	Combined_class	1	19	1.76595	0.199623
HAT_dur	Combined_class	1	17	0.103913	0.751114
HAT_lat	Combined_class	1	17	0.469999	0.50223
ODT_lat	Combined_class	1	22	0.635585	0.433835
NOT_dur	Combined_class	1	24	1.12791	0.298793
NOT_freq	Combined_class	1	24	14.9162	0.000745941
NOT_lat	Combined_class	1	24	6.37695	0.0185773
OF_exploration_dur	Combined_class	1	24	0.220263	0.643076
OF_exploration_freq	Combined_class	1	24	0.409537	0.528267
OF_jump_freq	Combined_class	1	24	0.0684854	0.795788
OF_walk_dur	Combined_class	1	24	2.06137	0.163981
OF_walk_freq	Combined_class	1	24	2.78244	0.108299
prop_HF_calls	Combined_class	1	24	3.85763	0.0612036
total_calls	Combined_class	1	24	7.1405	0.013329
BT_dur	Tail_direction	1	70	1.67733	0.199535
BT_freq	Tail_direction	1	70	0.277725	0.599863
BT_lat	Tail_direction	1	70	1.19879	0.277317
T_C	Tail_direction	1	50	2.53776	0.117455
HAT_dur	Tail_direction	1	59	0.225859	0.636366
HAT_lat	Tail_direction	1	59	0.182822	0.670516
ODT_lat	Tail_direction	1	67	0.0501905	0.823414
NOT_dur	Tail_direction	1	70	0.128212	0.72137
NOT_freq	Tail_direction	1	70	3.65398	0.0600296
NOT_lat	Tail_direction	1	70	3.58756	0.062346
OF_exploration_dur	Tail_direction	1	70	0.362249	0.549204
OF_exploration_freq	Tail_direction	1	70	0.740858	0.392325
OF_jump_freq	Tail_direction	1	70	1.13518	0.290334
OF_walk_dur	Tail_direction	1	70	1.99467	0.162284
OF_walk_freq	Tail_direction	1	70	0.862626	0.356197
prop_HF_calls	Tail_direction	1	70	6.13806	0.0156469
total_calls	Tail_direction	1	70	4.19015	0.0444152
BT_dur	Snout_direction	1	55	0.00124143	0.972021
BT_freq	Snout_direction	1	55	0.308265	0.580998
BT_lat	Snout_direction	1	55	0.241204	0.625292
T_C	Snout_direction	1	44	0.181738	0.671962
HAT_dur	Snout_direction	1	45	3.46977	0.0690358
HAT_lat	Snout_direction	1	45	2.33111	0.13381
ODT_lat	Snout_direction	1	53	1.10638	0.297643
NOT_dur	Snout_direction	1	55	1.05603	0.30862
NOT_freq	Snout_direction	1	55	5.74874	0.0199227
NOT_lat	Snout_direction	1	55	3.3554	0.0724021
OF_exploration_dur	Snout_direction	1	55	0.052672	0.819329
OF_exploration_freq	Snout_direction	1	55	0.276156	0.601344
OF_jump_freq	Snout_direction	1	55	0.618596	0.434945
OF_walk_dur	Snout_direction	1	55	0.229773	0.633593
OF_walk_freq	Snout_direction	1	55	1.3673	0.247319
prop_HF_calls	Snout_direction	1	55	0.278636	0.59972
total_calls	Snout_direction	1	55	4.41659	0.0401858
BT_dur	Snout_strength	1	70	0.349507	0.556297
BT_freq	Snout_strength	1	70	0.904729	0.344789
BT_lat	Snout_strength	1	70	2.45029	0.122013
T_C	Snout_strength	1	53	0.1965	0.659365
HAT_dur	Snout_strength	1	57	0.648982	0.423825
HAT_lat	Snout_strength	1	57	0.258479	0.613129
ODT_lat	Snout_strength	1	67	0.261766	0.610592
NOT_dur	Snout_strength	1	70	0.0230985	0.879638
NOT_freq	Snout_strength	1	70	1.21303	0.274506
NOT_lat	Snout_strength	1	70	2.95586	0.0899862
OF_exploration_dur	Snout_strength	1	70	5.41613	0.0228494
OF_exploration_freq	Snout_strength	1	70	0.30321	0.58363
OF_jump_freq	Snout_strength	1	70	2.64186	0.108576
OF_walk_dur	Snout_strength	1	70	0.224226	0.637312
OF_walk_freq	Snout_strength	1	70	2.11515	0.150317
prop_HF_calls	Snout_strength	1	70	6.7902	0.0111896
total_calls	Snout_strength	1	70	2.55757	0.114272

## Sheet: LSM
Parameter	Effect	Category	Least Square Mean	Standard Error
BT_dur	Combined_class	RR	17.1173	1.93282
BT_dur	Combined_class	LL	10.409	2.52685
BT_freq	Combined_class	RR	2.49134	0.214015
BT_freq	Combined_class	LL	1.91729	0.279792
BT_lat	Combined_class	RR	14.9334	3.02754
BT_lat	Combined_class	LL	24.6567	3.95803
T_C	Combined_class	RR	0.219949	0.01822
T_C	Combined_class	LL	0.257497	0.0225639
HAT_dur	Combined_class	RR	119.134	18.2858
HAT_dur	Combined_class	LL	128.308	27.0197
HAT_lat	Combined_class	RR	105.104	14.8956
HAT_lat	Combined_class	LL	89.2108	22.0103
ODT_lat	Combined_class	RR	46.7045	10.7271
ODT_lat	Combined_class	LL	33.2289	14.3131
NOT_dur	Combined_class	RR	43.9856	9.90891
NOT_dur	Combined_class	LL	27.4887	12.9543
NOT_freq	Combined_class	RR	9.2113	0.796603
NOT_freq	Combined_class	LL	4.38836	1.04143
NOT_lat	Combined_class	RR	14.4382	15.1697
NOT_lat	Combined_class	LL	74.4899	19.832
OF_exploration_dur	Combined_class	RR	14.1743	3.75077
OF_exploration_dur	Combined_class	LL	11.4148	4.90354
OF_exploration_freq	Combined_class	RR	6.10807	1.15555
OF_exploration_freq	Combined_class	LL	4.94883	1.51069
OF_jump_freq	Combined_class	RR	2.64978	0.855055
OF_jump_freq	Combined_class	LL	2.299	1.11785
OF_walk_dur	Combined_class	RR	134.589	5.85127
OF_walk_dur	Combined_class	LL	121.42	7.64961
OF_walk_freq	Combined_class	RR	49.5762	1.9249
OF_walk_freq	Combined_class	LL	44.5428	2.5165
prop_HF_calls	Combined_class	RR	0.501872	0.0529176
prop_HF_calls	Combined_class	LL	0.338941	0.0691815
total_calls	Combined_class	RR	191.015	14.0334
total_calls	Combined_class	LL	132.23	18.3464
BT_dur	Tail_direction	L	13.2822	1.58629
BT_dur	Tail_direction	R	15.9082	1.2055
BT_freq	Tail_direction	L	2.22245	0.175367
BT_freq	Tail_direction	R	2.34058	0.133271
BT_lat	Tail_direction	L	22.1351	2.59624
BT_lat	Tail_direction	R	18.5016	1.97302
T_C	Tail_direction	L	0.239242	0.0142525
T_C	Tail_direction	R	0.210866	0.0102398
HAT_dur	Tail_direction	L	136.625	15.2839
HAT_dur	Tail_direction	R	128.593	10.5242
HAT_lat	Tail_direction	L	76.6192	12.1239
HAT_lat	Tail_direction	R	82.3519	8.34824
ODT_lat	Tail_direction	L	35.7301	6.45772
ODT_lat	Tail_direction	R	37.5669	4.88925
NOT_dur	Tail_direction	L	45.0709	7.30901
NOT_dur	Tail_direction	R	48.4162	5.5545
NOT_freq	Tail_direction	L	7.38532	0.62461
NOT_freq	Tail_direction	R	8.91149	0.474674
NOT_lat	Tail_direction	L	55.7233	11.0304
NOT_lat	Tail_direction	R	29.0178	8.38256
OF_exploration_dur	Tail_direction	L	15.4857	3.73516
OF_exploration_dur	Tail_direction	R	18.3593	2.83854
OF_exploration_freq	Tail_direction	L	5.95125	0.895239
OF_exploration_freq	Tail_direction	R	6.93621	0.680338
OF_jump_freq	Tail_direction	L	2.4799	0.593855
OF_jump_freq	Tail_direction	R	1.67113	0.451301
OF_walk_dur	Tail_direction	L	124	4.78717
OF_walk_dur	Tail_direction	R	132.642	3.63802
OF_walk_freq	Tail_direction	L	46.0168	1.68281
OF_walk_freq	Tail_direction	R	48.0147	1.27886
prop_HF_calls	Tail_direction	L	0.336429	0.0395558
prop_HF_calls	Tail_direction	R	0.461695	0.0300605
total_calls	Tail_direction	L	140.123	12.2758
total_calls	Tail_direction	R	172.243	9.32902
BT_dur	Snout_direction	L	14.8333	1.61105
BT_dur	Snout_direction	R	14.7527	1.66979
BT_freq	Snout_direction	L	2.19863	0.166224
BT_freq	Snout_direction	R	2.3297	0.172284
BT_lat	Snout_direction	L	20.5177	2.52923
BT_lat	Snout_direction	R	18.7536	2.62144
T_C	Snout_direction	L	0.211067	0.0118158
T_C	Snout_direction	R	0.218371	0.0127371
HAT_dur	Snout_direction	L	142.709	12.6614
HAT_dur	Snout_direction	R	110.912	13.6375
HAT_lat	Snout_direction	L	69.9958	11.3486
HAT_lat	Snout_direction	R	93.3561	12.2235
ODT_lat	Snout_direction	L	33.6152	7.27041
ODT_lat	Snout_direction	R	44.5642	7.59089
NOT_dur	Snout_direction	L	44.4261	7.23525
NOT_dur	Snout_direction	R	54.9852	7.49903
NOT_freq	Snout_direction	L	7.68117	0.618105
NOT_freq	Snout_direction	R	9.78585	0.64064
NOT_lat	Snout_direction	L	60.9689	11.2806
NOT_lat	Snout_direction	R	31.6235	11.6918
OF_exploration_dur	Snout_direction	L	13.5113	2.94857
OF_exploration_dur	Snout_direction	R	14.4723	3.05607
OF_exploration_freq	Snout_direction	L	5.81797	0.851437
OF_exploration_freq	Snout_direction	R	6.45339	0.882479
OF_jump_freq	Snout_direction	L	1.48417	0.498222
OF_jump_freq	Snout_direction	R	2.04066	0.516386
OF_walk_dur	Snout_direction	L	127.713	4.52422
OF_walk_dur	Snout_direction	R	130.793	4.68917
OF_walk_freq	Snout_direction	L	45.278	1.59054
OF_walk_freq	Snout_direction	R	47.9193	1.64853
prop_HF_calls	Snout_direction	L	0.377212	0.038865
prop_HF_calls	Snout_direction	R	0.406347	0.0402819
total_calls	Snout_direction	L	142.848	11.8681
total_calls	Snout_direction	R	178.269	12.3008
BT_dur	Snout_strength	A	13.3792	2.40636
BT_dur	Snout_strength	LAT	15.0142	1.1291
BT_freq	Snout_strength	A	1.99739	0.271066
BT_freq	Snout_strength	LAT	2.29372	0.127188
BT_lat	Snout_strength	A	26.2844	3.92202
BT_lat	Snout_strength	LAT	19.2285	1.84027
T_C	Snout_strength	A	0.227802	0.0225692
T_C	Snout_strength	LAT	0.216765	0.00901831
HAT_dur	Snout_strength	A	147.202	21.6871
HAT_dur	Snout_strength	LAT	128.378	10.3464
HAT_lat	Snout_strength	A	71.3774	17.1731
HAT_lat	Snout_strength	LAT	80.7843	8.19286
ODT_lat	Snout_strength	A	32.91	10.6697
ODT_lat	Snout_strength	LAT	39.1196	4.92269
NOT_dur	Snout_strength	A	47.5496	10.8966
NOT_dur	Snout_strength	LAT	49.4529	5.11285
NOT_freq	Snout_strength	A	7.47908	0.9372
NOT_freq	Snout_strength	LAT	8.6654	0.43975
NOT_lat	Snout_strength	A	14.4855	16.1901
NOT_lat	Snout_strength	LAT	46.4763	7.59664
OF_exploration_dur	Snout_strength	A	28.5292	5.30715
OF_exploration_dur	Snout_strength	LAT	14.3341	2.4902
OF_exploration_freq	Snout_strength	A	7.14596	1.33977
OF_exploration_freq	Snout_strength	LAT	6.29808	0.628641
OF_jump_freq	Snout_strength	A	3.31281	0.862409
OF_jump_freq	Snout_strength	LAT	1.70178	0.404657
OF_walk_dur	Snout_strength	A	133.163	6.9717
OF_walk_dur	Snout_strength	LAT	129.369	3.27124
OF_walk_freq	Snout_strength	A	50.5979	2.44438
OF_walk_freq	Snout_strength	LAT	46.5122	1.14694
prop_HF_calls	Snout_strength	A	0.564693	0.0592797
prop_HF_calls	Snout_strength	LAT	0.387159	0.027815
total_calls	Snout_strength	A	193.011	19.2093
total_calls	Snout_strength	LAT	157.704	9.0133
